# Supplementary material for: Therapeutic Targeting of Inflammation and Virus Simultaneously Ameliorates Influenza Pneumonia and Protects from Morbidity and Mortality
Source: Viruses. 2023 Jan 23;15(2):318. doi: 10.3390/v15020318 (PMC9966636; doi:10.3390/v15020318)
Supplement: Supplementary file 1 [file viruses-15-00318-s001.zip]

Archive with 1 entries (1 files):
- viruses-2162051-supplementary.pdf
